# Supplementary material for: Photoelectrochemical Determination of Cardiac Troponin I as a Biomarker of Myocardial Infarction Using a Bi2S3 Film Electrodeposited on a BiVO4-Coated Fluorine-Doped Tin Oxide Electrode
Source: Biosensors (Basel). 2023 Mar 13;13(3):379. doi: 10.3390/bios13030379 (PMC10046628; doi:10.3390/bios13030379)
Supplement: Supplementary file 1 [file biosensors-13-00379-s001.zip]

Archive with 1 entries (1 files):
- biosensors-2244917-supplementary.pdf
